# Supplementary material for: Ecological changes have driven biotic exchanges across the Indian Ocean
Source: Sci Rep. 2021 Dec 2;11:23357. doi: 10.1038/s41598-021-02799-7 (PMC8640032; doi:10.1038/s41598-021-02799-7)
Supplement: Supplementary file 1 — Supplementary Information. [file 41598_2021_2799_MOESM1_ESM.zip]

Archive with 5 entries (5 files):
- S1.pdf
- S3.pdf
- S2.pdf
- S4.zip
- S0.pdf
